# Supplementary material for: Comprehensive Analysis Reveals Dynamic and Evolutionary Plasticity of Rab GTPases and Membrane Traffic in Tetrahymena thermophila
Source: PLoS Genet. 2010 Oct 14;6(10):e1001155. doi: 10.1371/journal.pgen.1001155 (PMC2954822; doi:10.1371/journal.pgen.1001155)
Supplement: Table S1 — Fifty-four Tetrahymena Rabs are co-expressed in vegetative cells. Shown are signal intensities in arbitrary units (AU) for each Rab, as measured using whole genome microarrays for mRNAs isolated from cultures at successive time points under three different conditions: 1. growth medium [Ll (exponential growth) = ∼1×105 cells/ml); Lm (deceleratory) = ∼3.5×105 cells/ml); Lh (stationary) = ∼1×106 cells/ml))]; 2. starvation (S0 to S24, corresponding to successive time points in hours) and; 3. conjugation (C0 to C18, corresponding to successive time points in hours). For each Rab, the stage showing highest expression is boxed. The expression data were obtained by [27] and are publicly accessible at http://tged.ihb.ac.cn/. Conserved Rabs are emboldened. (0.16 MB XLS) [file pgen.1001155.s010.xls]

## Sheet: 70 rab
Table S1
Rab	Genbank ID	TIGR ID	Ll	Lm	Lh	S0	S3	S6	S9	S12	S15	S24	C0	C2	C4	C6	C8	C10	C12	C14	C16	C18
TtRabD1	TTHERM_00670290	1053	4016.58	4128.79	3630.97	8140.33	4904.37	8163.4	7672.21	7143.8	7738.03	6218.74	2092.32	2712.32	1101.3	2198.75	2169.61	936.31	746.7	1265.38	1978.68	2631.1
TtRab32	TTHERM_00852850	1184	3970.14	4133.31	3998.02	3581.45	2633.96	3397.61	3257.08	3942.98	3813.72	3420.73	2945.48	1455.98	1452.48	2845.09	2751.66	2525.09	1802.66	2234.32	2441.84	3136.16
TtRabD2	TTHERM_01041920	1808	3284.47	4157.18	4111.47	5173.53	4207.73	4021.54	5133.96	4733.95	4848.69	5548.44	6374.93	2706.24	7203.37	5890.97	4567.35	5026.82	5207.74	6060.61	4444.82	4755.87
TtRabD3	TTHERM_00245180	2414	1982.94	2081.38	2029.23	4369.87	2960.45	4102.48	4058.29	3317.01	3348.75	3167.65	1485.6	2441.07	2768.49	2129.34	1887.69	1148.59	1311.38	2391.99	2746.12	2753.98
TtRabD4	TTHERM_00825210	3985	11236.9	10304	10528.6	11178.8	9229.9	12207.9	12863.9	14928.6	15448.9	14778.6	7414.06	6823.14	4046.76	4032.49	5481.94	8332.2	8195.63	7893.79	7886.38	9309.09
TtRabD5	TTHERM_00279750	4816	9057.33	10751.4	10134.1	12407	11060.8	12943.3	12579.2	12262.6	12705.7	14257.4	18182.7	14326.8	7792.72	5394.1	5642.09	7376.23	10118.5	10249.1	10864.4	11940.2
TtRab11C	TTHERM_00347990	5211	193.19	175.98	156.79	234.73	180.43	232.99	227.7	205.37	183.46	196.36	255.53	285.59	911.55	369.83	218.19	274.88	304.28	332.09	304.56	292.24
TtRabD6	TTHERM_00579220	5815	2472.39	2210.07	1782.2	2210	2473.27	2938.69	3603.28	2918.4	3694.26	2953.53	1677.71	1101.62	1418.91	960.72	1125.11	1001.13	1136.29	2140.55	2166.41	1910.79
TtRabD7	TTHERM_00338360	6077	813.64	838.54	981.89	388.97	637.37	775.38	770.1	657.45	613.75	630.35	1192.63	955.64	546.2	794.33	804.93	802.68	756.05	681.99	645.54	772.71
TtRabD8	TTHERM_00194460	6730	159.57	144.44	156.03	135.27	123.7	99.54	116.93	116.89	146.89	158.03	144.86	197.53	134.44	74.63	129.12	152.52	206.72	149.64	151.96	196.05
TtRabD9	TTHERM_00419740	7104	1462.17	1379.3	2043.94	7736.35	6655.02	9013.77	8450.71	7181.89	7409.2	7823.75	214.49	524.5	304.07	217	134.76	101.58	70.35	100.34	324.4	628.35
TtRabD10	TTHERM_00727540	7255	1082.92	1212.91	1158.34	2519.82	1309.74	1224.65	1331.94	1050.69	913.07	966.27	1445.7	982.36	574.47	381.92	463.12	622.72	589.89	727.43	787	698.3
TtRabD11	TTHERM_00557870	7885	1058.75	1017.46	850.91	1718.45	1322.99	1334.65	1605.36	1225.46	1439.77	1204.47	624.1	1242.62	659.87	374.51	510.6	597.3	647.94	529.45	511.54	474.07
TtRabD12	TTHERM_00558520	7948	83.41	64.72	86.94	334.54	666.1	948.35	1102.47	661.62	587.82	656.26	976.14	162.81	168.4	72.15	57.98	106.27	73.61	364.85	501.07	490.05
TtRabD13	TTHERM_00188280	8578	1318.58	1281.07	1638.4	1392.23	1592.76	1871.51	1635.66	1773.42	1662.94	1484.46	1246.54	1942.5	2736.31	8178.24	3450.22	2451.31	1543.26	2366.72	3227.86	3192.66
TtRabD14	TTHERM_00126950	9358	2975.84	2856.85	2861.94	5703.09	3861.34	4865.28	4630.73	4692.16	4957.72	6011.56	3538.03	2628.21	2057.01	1795.39	1435.95	1656.13	1492.62	2045.58	2135.39	2435.71
TtRab6C	TTHERM_00079900	10235	9033.86	9686.26	8157.65	15400.8	9647.41	14835.5	12615.5	11105.7	11860.8	11921.7	5660.48	2426.27	2735.08	3431.4	3901.47	4436.04	6229.81	7040.54	5817.87	6035.54
TtRabD15	TTHERM_00671970	10943	359.53	800.1	772.3	4122.85	4297.44	3775.64	3552.15	3725.56	2908.68	2420.52	2948.54	2353.63	2615.27	2403.36	1863.61	2025.04	1766.7	3345.25	5005.82	4629.76
TtRab4A	TTHERM_00001080	11517	2322.48	1881.34	2105.99	4663.85	1808.67	2274.93	1980.57	2505.52	2867.81	2144.87	1446.52	1085.93	987.35	3433.96	1129.6	1368.33	1227.87	1277.31	1341.01	1306.99
TtRabD16	TTHERM_00024230	12036	26.89	24.87	31.41	33.05	418	2459.94	1183.92	313.83	169.95	84.15	132.23	46.09	44.23	34.85	40.53	91.95	340.43	349.27	642.09	1399.96
TtRab21	TTHERM_00540100	12168	4444.34	4850.01	5389.07	3426.52	3826.62	4521.08	4863.91	4590.6	4046.49	4213.54	3381.86	10456.7	7264.77	7005.32	4013.73	3881.86	4388.2	5815.28	6274.75	5821.78
TtRabD17	TTHERM_00225720	12482	473.13	555.89	919.93	2817.59	2954.72	4953.77	4123.43	3696.47	4160.91	4585.15	235.98	522.21	310.1	234.84	123.06	71.78	66.81	121.53	397.43	1036.29
TtRabD18	TTHERM_00059450	13129	677.04	667.15	575.29	681.67	579.35	703.32	515.09	237.69	284.45	392.13	212.02	278.82	112.87	178.4	214.69	224.94	411.86	358.59	341.19	255.22
TtRabD19	TTHERM_00066880	13178	1580.21	1893.62	1748.87	2896.1	2146.85	3185.34	2548.81	2296.12	1994.54	1983.16	2670.34	1150.65	736.7	1057.32	928.77	1219.84	1054.73	1414.85	1412.83	1287.15
TtRabD20	TTHERM_00295030	15613	184.07	164.4	150.88	280.11	154.86	157.35	106.95	101.61	102.06	117.9	78.81	151.19	184.35	158.72	100.86	182.87	132.02	114.04	100.03	91.2
TtRabD21	TTHERM_00083660	16313	73.6	61.48	124.04	61.49	116.6	283.5	156.33	101.77	82.73	71.68	77.01	49.56	49.21	27.49	46.28	38.99	51.92	71.04	169.8	128.26
TtRabD22	TTHERM_00083670	16314	31.68	32.04	36.21	42.53	96.28	152.35	108.02	67.53	77.12	59.98	52.26	54.75	47.66	37.13	42.58	35.23	97.75	127.81	229.46	477.55
TtRabD23	TTHERM_00711970	16857	418.68	404.42	336.39	386.05	352.23	453.36	472.56	411.53	552.92	440.4	244.29	508.5	144.65	111.93	116.48	181.85	200.27	251.32	297.86	336.95
TtRab22A	TTHERM_00711980	16858	5599.57	5731.63	5843.95	6494.31	6975.46	9301.79	10947.1	10466.7	11235.1	11013.9	4928.17	3423.75	4118.22	3582.59	3691.16	4826.01	4968.41	6549.94	5461.57	5624.25
TtRab6D	TTHERM_01079210	17436	2687.7	2748.32	2345.4	4570.37	3527.29	4605.87	4147.87	3718.11	3867.9	3528.42	2403.37	811.07	693.59	1151.93	1470.63	971.64	1524.91	2191.16	1846.54	1737.66
TtRabD24	TTHERM_01164080	18012	815.33	805.46	772.73	2444.5	743.24	1072.54	966.37	1010.09	1008.39	1007.53	833.28	2178.38	1548.13	958.15	637.49	573.87	790.84	719.09	610.46	431.25
TtRab6B	TTHERM_01164180	18022	2987.71	2997.17	3395.02	5852.78	2835.13	3692.97	2826.82	3332.07	3526.07	3382.45	2231.82	2174.45	1081.81	710.92	1188.76	2204.58	2851.15	3245.74	3158.8	3275.84
TtRabD25	TTHERM_00723010	18061	337.84	346.76	317.02	301.05	282.94	374.51	470.89	461.29	398.03	366.25	144.38	105.63	91.04	126.74	117.67	173.1	193.53	227.63	258.49	241.81
TtRabD26	TTHERM_00723170	18077	1374.4	1384.58	1678.04	1318.98	978.79	994	980.53	918.08	954.95	810.48	609.78	2565.93	977.72	671.78	470.32	847.87	1107.2	941.03	789.45	805.31
TtRab6A	TTHERM_00467760	18678	9787.1	9360.66	8736.89	14750.1	9716.48	10658.1	9460.15	10016.9	11112	11484.4	9284.39	3595.1	2517.76	1779.61	5248.55	6087.81	9014.62	11086.1	9952.19	9078
TtRabD27	TTHERM_00467790	18681	7851.07	5778.66	7838.53	14274.1	13981.6	16888.9	14980	15817.3	15472.2	16248.8	8221.89	13625.9	7327.51	5054.96	5754.96	7795.42	10686.2	10514.4	9658.27	11153.4
TtRabD28	TTHERM_00994240	20020	1147.82	1359.83	1124.44	1275.78	865.87	1093.01	1058.69	941.96	853.65	931.95	778.97	562.62	499.35	964.88	834	762.66	731	826.43	799.63	893.99
TtRabD29	TTHERM_01099240	20594	68.58	88.98	186.53	118.36	36.09	42.09	56.82	52.82	51.98	48.67	195.17	76.74	57.82	44.41	47.66	56.84	55.81	42.16	39.6	33.37
TtRabD30	TTHERM_00149430	20702	3485.7	3834.8	4256.81	6317.35	4834.77	6355.1	5189.24	5832.97	5614.03	5604.86	5324.47	9447.84	3376.62	3783.26	2409.8	2984.48	3500.42	3794.02	4896.18	4622.6
TtRab1	TTHERM_00316280	20939	40777.3	40632.2	38659.2	56874.9	52468.7	56090.9	56519.8	55754.3	56400	57995.3	36797.7	33505.3	39441.1	47384.1	46136.2	39802.3	41945.5	44088.1	46799.4	52035.1
TtRab11A	TTHERM_00316600	20971	2182.7	2327.95	2412.76	4328.36	3150.29	3644.37	3648.23	3428.29	3310.46	3040.15	2350.58	8223.89	2661.51	1949.21	1998.36	2670.55	3880.98	3280.85	2862.99	2719.25
TtRab31	TTHERM_00794230	21422	6618.82	6811.64	7131.67	10464.1	9549.42	15315.5	14257.5	11068.1	11590.3	11423.8	10325.4	3478.22	6174.92	12720.9	7600.73	8684.28	9314.47	8964.28	8222.99	8777.6
TtRabD31	TTHERM_00726080	21874	806.36	606.13	798.89	1399.2	1012.28	1389.56	1112.17	1183.17	1139.08	1086.59	651.3	3315.35	1397.85	596.21	437.24	527.51	750.04	719.81	702.08	669.24
TtRabD32	TTHERM_00471070	22521	1224.56	1230.84	1179.01	909.25	585.94	757.66	787.71	805.09	752.68	749.35	647.56	211.13	146.52	133.88	327.05	651.15	1035.62	1207.5	815.02	733.94
TtRabD33	TTHERM_00107200	23112	183.29	175.16	171.46	334.76	337.07	291.4	253.51	229.71	286.63	269.55	278.58	706.03	181.9	79.31	85.72	84.51	118.08	101.34	81.7	67.57
TtRabD34	TTHERM_00664060	23853	564.78	653.94	685.21	698.37	921.71	1070.59	1229.79	1006.24	957.08	772.37	649.96	348.86	353.87	478.27	391.64	323.71	388.75	846.77	658.49	509.72
TtRabD35	TTHERM_00389960	24892	1186.5	1149.82	1108.64	1276.44	1250.74	1316.63	1488.91	1434.17	1538.12	1672.66	894.07	1288.6	3046.29	1934.16	1393.66	1260.42	1350.68	1671.02	1556.51	1656.87
TtRab11B	TTHERM_00941540	25160	6157.52	6420.7	7690.31	6259.21	4567.67	7095.33	8561.06	7730.39	6865.84	8267.44	8121.55	7758.17	4949.43	2863.22	2919.91	2130.28	3318.58	5422.79	4865.06	5144.07
TtRabD36	TTHERM_00784530	25557	6271.2	6090.43	6338.53	9873.5	8142.62	13021.7	12758.7	11828.5	12098	12181.8	4466.97	3756.85	5668.24	5564.4	3472.84	3532.81	4091.76	6708.79	6647.4	6371.74
TtRabD37	TTHERM_00290900	26022	716.4	1014.26	797.17	1074.89	951.09	942.33	1257	997.83	1169.53	892.78	945.88	1139.76	528.32	510.22	251.26	424.21	469.16	507.54	517.46	536.09
TtRabD38	TTHERM_00431230	26464	299.08	373.29	447.97	1258.96	786.14	778.58	701.49	396.5	326.47	258.73	614.08	742.98	566.11	165.34	165.6	127.34	145.1	234.84	305.36	305.94
TtRabD39	TTHERM_00433430	26486	9210.96	8831.55	7611.67	21512.5	15310.5	21744.5	21255.9	18257.9	18784.1	18544.3	8040.57	4599.65	8336.62	3802.96	3607.23	2931.8	4628.02	5964.58	6371.93	7474.27
TtRab4B	TTHERM_01097960	26961	1774.4	1348.57	1892.23	7291.68	1888.97	1627.27	1231.49	1151.91	1192.01	1008.86	1225.46	1627.98	903.85	421.42	165.97	399.16	490.67	495.27	688.85	581.32
TtRabD40	TTHERM_01129680	30048	4725.79	4547.71	4609.86	5279.89	4474.8	4881.71	4931.72	5618.24	5906.53	6225.23	2318.61	2719.72	1864.78	3347.19	1810.9	878.04	1410.65	2090.33	2724.78	2891.13
TtRab7	TTHERM_00470810	47081	21613.9	20193.7	21359.4	31692.1	24458.6	31179.7	29570.8	28431.3	33103.4	33488.4	17091.1	17278	18507.5	16059.1	11563.5	11237	11618.6	17279.3	19181.2	22105.7
TtRabD41	TTHERM_00149110	49110	6077.06	6264.35	5764.13	3657.93	3536.45	3227.65	3191.7	3784.38	3627.27	3720.77	2407.66	2773.32	5681.67	3266.52	2042.15	2502.07	2802.1	2938.39	2878.66	2598.35

## Sheet: for calcs
TETRA00S0000009	1.m00565	TTHERM_00001080	11517	2322.48	1881.34	2105.99	4663.85	1808.67	2274.93	1980.57	2505.52	2867.81	2144.87	1446.52	1085.93	987.35	3433.96	1129.6	1368.33	1227.87	1277.31	1341.01	1306.99
TETRA00S0000523	1.m01084	TTHERM_00024230	12036	26.89	24.87	31.41	33.05	418	2459.94	1183.92	313.83	169.95	84.15	132.23	46.09	44.23	34.85	40.53	91.95	340.43	349.27	642.09	1399.96
TETRA00S0000582	101.m00098	TTHERM_00671970	10943	359.53	800.1	772.3	4122.85	4297.44	3775.64	3552.15	3725.56	2908.68	2420.52	2948.54	2353.63	2615.27	2403.36	1863.61	2025.04	1766.7	3345.25	5005.82	4629.76
TETRA00S0001100	112.m00101	TTHERM_00711970	16857	418.68	404.42	336.39	386.05	352.23	453.36	472.56	411.53	552.92	440.4	244.29	508.5	144.65	111.93	116.48	181.85	200.27	251.32	297.86	336.95
TETRA00S0001101	112.m00102	TTHERM_00711980	16858	5599.57	5731.63	5843.95	6494.31	6975.46	9301.79	10947.1	10466.7	11235.1	11013.9	4928.17	3423.75	4118.22	3582.59	3691.16	4826.01	4968.41	6549.94	5461.57	5624.25
TETRA00S0001401	117.m00126	TTHERM_00726080	21874	806.36	606.13	798.89	1399.2	1012.28	1389.56	1112.17	1183.17	1139.08	1086.59	651.3	3315.35	1397.85	596.21	437.24	527.51	750.04	719.81	702.08	669.24
TETRA00S0002348	131.m00130	TTHERM_00784530	25557	6271.2	6090.43	6338.53	9873.5	8142.62	13021.7	12758.7	11828.5	12098	12181.8	4466.97	3756.85	5668.24	5564.4	3472.84	3532.81	4091.76	6708.79	6647.4	6371.74
TETRA00S0002555	134.m00102	TTHERM_00794230	21422	6618.82	6811.64	7131.67	10464.1	9549.42	15315.5	14257.5	11068.1	11590.3	11423.8	10325.4	3478.22	6174.92	12720.9	7600.73	8684.28	9314.47	8964.28	8222.99	8777.6
TETRA00S0003675	150.m00076	TTHERM_00852850	1184	3970.14	4133.31	3998.02	3581.45	2633.96	3397.61	3257.08	3942.98	3813.72	3420.73	2945.48	1455.98	1452.48	2845.09	2751.66	2525.09	1802.66	2234.32	2441.84	3136.16
TETRA00S0004392	16.m00386	TTHERM_00194460	6730	159.57	144.44	156.03	135.27	123.7	99.54	116.93	116.89	146.89	158.03	144.86	197.53	134.44	74.63	129.12	152.52	206.72	149.64	151.96	196.05
TETRA00S0005364	171.m00077	TTHERM_00941540	25160	6157.52	6420.7	7690.31	6259.21	4567.67	7095.33	8561.06	7730.39	6865.84	8267.44	8121.55	7758.17	4949.43	2863.22	2919.91	2130.28	3318.58	5422.79	4865.06	5144.07
TETRA00S0006023	187.m00057	TTHERM_00994240	20020	1147.82	1359.83	1124.44	1275.78	865.87	1093.01	1058.69	941.96	853.65	931.95	778.97	562.62	499.35	964.88	834	762.66	731	826.43	799.63	893.99
TETRA00S0006197	19.m00274	TTHERM_00225720	12482	473.13	555.89	919.93	2817.59	2954.72	4953.77	4123.43	3696.47	4160.91	4585.15	235.98	522.21	310.1	234.84	123.06	71.78	66.81	121.53	397.43	1036.29
TETRA00S0007441	207.m00052	TTHERM_01041920	1808	3284.47	4157.18	4111.47	5173.53	4207.73	4021.54	5133.96	4733.95	4848.69	5548.44	6374.93	2706.24	7203.37	5890.97	4567.35	5026.82	5207.74	6060.61	4444.82	4755.87
TETRA00S0008252	221.m00056	TTHERM_01079210	17436	2687.7	2748.32	2345.4	4570.37	3527.29	4605.87	4147.87	3718.11	3867.9	3528.42	2403.37	811.07	693.59	1151.93	1470.63	971.64	1524.91	2191.16	1846.54	1737.66
TETRA00S0008730	231.m00045	TTHERM_01097960	26961	1774.4	1348.57	1892.23	7291.68	1888.97	1627.27	1231.49	1151.91	1192.01	1008.86	1225.46	1627.98	903.85	421.42	165.97	399.16	490.67	495.27	688.85	581.32
TETRA00S0008759	232.m00061	TTHERM_01099240	20594	68.58	88.98	186.53	118.36	36.09	42.09	56.82	52.82	51.98	48.67	195.17	76.74	57.82	44.41	47.66	56.84	55.81	42.16	39.6	33.37
TETRA00S0009116	247.m00044	TTHERM_01129680	30048	4725.79	4547.71	4609.86	5279.89	4474.8	4881.71	4931.72	5618.24	5906.53	6225.23	2318.61	2719.72	1864.78	3347.19	1810.9	878.04	1410.65	2090.33	2724.78	2891.13
TETRA00S0017726	3707.m00173	TTHERM_00059450	13129	677.04	667.15	575.29	681.67	579.35	703.32	515.09	237.69	284.45	392.13	212.02	278.82	112.87	178.4	214.69	224.94	411.86	358.59	341.19	255.22
TETRA00S0017768	3707.m00215	TTHERM_00066880	13178	1580.21	1893.62	1748.87	2896.1	2146.85	3185.34	2548.81	2296.12	1994.54	1983.16	2670.34	1150.65	736.7	1057.32	928.77	1219.84	1054.73	1414.85	1412.83	1287.15
TETRA00S0009379	260.m00019	TTHERM_01164080	18012	815.33	805.46	772.73	2444.5	743.24	1072.54	966.37	1010.09	1008.39	1007.53	833.28	2178.38	1548.13	958.15	637.49	573.87	790.84	719.09	610.46	431.25
TETRA00S0009389	260.m00029	TTHERM_01164180	18022	2987.71	2997.17	3395.02	5852.78	2835.13	3692.97	2826.82	3332.07	3526.07	3382.45	2231.82	2174.45	1081.81	710.92	1188.76	2204.58	2851.15	3245.74	3158.8	3275.84
TETRA00S0011473	3671.m00010	TTHERM_00723010	18061	337.84	346.76	317.02	301.05	282.94	374.51	470.89	461.29	398.03	366.25	144.38	105.63	91.04	126.74	117.67	173.1	193.53	227.63	258.49	241.81
TETRA00S0018283	3710.m00085	TTHERM_00467790	18681	7851.07	5778.66	7838.53	14274.1	13981.6	16888.9	14980	15817.3	15472.2	16248.8	8221.89	13625.9	7327.51	5054.96	5754.96	7795.42	10686.2	10514.4	9658.27	11153.4
TETRA00S0020600	3728.m00061	TTHERM_00540100	12168	4444.34	4850.01	5389.07	3426.52	3826.62	4521.08	4863.91	4590.6	4046.49	4213.54	3381.86	10456.7	7264.77	7005.32	4013.73	3881.86	4388.2	5815.28	6274.75	5821.78
TETRA00S0020858	3731.m00024	TTHERM_00670290	1053	4016.58	4128.79	3630.97	8140.33	4904.37	8163.4	7672.21	7143.8	7738.03	6218.74	2092.32	2712.32	1101.3	2198.75	2169.61	936.31	746.7	1265.38	1978.68	2631.1
TETRA00S0021087	3733.m00082	TTHERM_00579220	5815	2472.39	2210.07	1782.2	2210	2473.27	2938.69	3603.28	2918.4	3694.26	2953.53	1677.71	1101.62	1418.91	960.72	1125.11	1001.13	1136.29	2140.55	2166.41	1910.79
TETRA00S0021215	3735.m00023	TTHERM_00557870	7885	1058.75	1017.46	850.91	1718.45	1322.99	1334.65	1605.36	1225.46	1439.77	1204.47	624.1	1242.62	659.87	374.51	510.6	597.3	647.94	529.45	511.54	474.07
TETRA00S0021278	3735.m00086	TTHERM_00558520	7948	83.41	64.72	86.94	334.54	666.1	948.35	1102.47	661.62	587.82	656.26	976.14	162.81	168.4	72.15	57.98	106.27	73.61	364.85	501.07	490.05
TETRA00S0021390	3736.m00094	TTHERM_00664060	23853	564.78	653.94	685.21	698.37	921.71	1070.59	1229.79	1006.24	957.08	772.37	649.96	348.86	353.87	478.27	391.64	323.71	388.75	846.77	658.49	509.72
TETRA00S0011489	3671.m00026	TTHERM_00723170	18077	1374.4	1384.58	1678.04	1318.98	978.79	994	980.53	918.08	954.95	810.48	609.78	2565.93	977.72	671.78	470.32	847.87	1107.2	941.03	789.45	805.31
TETRA00S0012087	3679.m00009	TTHERM_00419740	7104	1462.17	1379.3	2043.94	7736.35	6655.02	9013.77	8450.71	7181.89	7409.2	7823.75	214.49	524.5	304.07	217	134.76	101.58	70.35	100.34	324.4	628.35
TETRA00S0012622	3683.m00015	TTHERM_00825210	3985	11236.9	10304	10528.6	11178.8	9229.9	12207.9	12863.9	14928.6	15448.9	14778.6	7414.06	6823.14	4046.76	4032.49	5481.94	8332.2	8195.63	7893.79	7886.38	9309.09
TETRA00S0012965	3686.m00042	TTHERM_00470810	47081	21613.9	20193.7	21359.4	31692.1	24458.6	31179.7	29570.8	28431.3	33103.4	33488.4	17091.1	17278	18507.5	16059.1	11563.5	11237	11618.6	17279.3	19181.2	22105.7
TETRA00S0012991	3686.m00068	TTHERM_00471070	22521	1224.56	1230.84	1179.01	909.25	585.94	757.66	787.71	805.09	752.68	749.35	647.56	211.13	146.52	133.88	327.05	651.15	1035.62	1207.5	815.02	733.94
TETRA00S0013132	3687.m00043	TTHERM_00316280	20939	40777.3	40632.2	38659.2	56874.9	52468.7	56090.9	56519.8	55754.3	56400	57995.3	36797.7	33505.3	39441.1	47384.1	46136.2	39802.3	41945.5	44088.1	46799.4	52035.1
TETRA00S0013163	3687.m00075	TTHERM_00316600	20971	2182.7	2327.95	2412.76	4328.36	3150.29	3644.37	3648.23	3428.29	3310.46	3040.15	2350.58	8223.89	2661.51	1949.21	1998.36	2670.55	3880.98	3280.85	2862.99	2719.25
TETRA00S0013453	3688.m00166	TTHERM_00290900	26022	716.4	1014.26	797.17	1074.89	951.09	942.33	1257	997.83	1169.53	892.78	945.88	1139.76	528.32	510.22	251.26	424.21	469.16	507.54	517.46	536.09
TETRA00S0013594	3689.m00110	TTHERM_00338360	6077	813.64	838.54	981.89	388.97	637.37	775.38	770.1	657.45	613.75	630.35	1192.63	955.64	546.2	794.33	804.93	802.68	756.05	681.99	645.54	772.71
TETRA00S0018280	3710.m00082	TTHERM_00467760	18678	9787.1	9360.66	8736.89	14750.1	9716.48	10658.1	9460.15	10016.9	11112	11484.4	9284.39	3595.1	2517.76	1779.61	5248.55	6087.81	9014.62	11086.1	9952.19	9078
TETRA00S0021549	3739.m00006	TTHERM_00727540	7255	1082.92	1212.91	1158.34	2519.82	1309.74	1224.65	1331.94	1050.69	913.07	966.27	1445.7	982.36	574.47	381.92	463.12	622.72	589.89	727.43	787	698.3
TETRA00S0022648	41.m00299	TTHERM_00389960	24892	1186.5	1149.82	1108.64	1276.44	1250.74	1316.63	1488.91	1434.17	1538.12	1672.66	894.07	1288.6	3046.29	1934.16	1393.66	1260.42	1350.68	1671.02	1556.51	1656.87
TETRA00S0023488	48.m00227	TTHERM_00431230	26464	299.08	373.29	447.97	1258.96	786.14	778.58	701.49	396.5	326.47	258.73	614.08	742.98	566.11	165.34	165.6	127.34	145.1	234.84	305.36	305.94
TETRA00S0023509	48.m00249	TTHERM_00433430	26486	9210.96	8831.55	7611.67	21512.5	15310.5	21744.5	21255.9	18257.9	18784.1	18544.3	8040.57	4599.65	8336.62	3802.96	3607.23	2931.8	4628.02	5964.58	6371.93	7474.27
TETRA00S0023918	5.m00586	TTHERM_00079900	10235	9033.86	9686.26	8157.65	15400.8	9647.41	14835.5	12615.5	11105.7	11860.8	11921.7	5660.48	2426.27	2735.08	3431.4	3901.47	4436.04	6229.81	7040.54	5817.87	6035.54
TETRA00S0024532	6.m00387	TTHERM_00083660	16313	73.6	61.48	124.04	61.49	116.6	283.5	156.33	101.77	82.73	71.68	77.01	49.56	49.21	27.49	46.28	38.99	51.92	71.04	169.8	128.26
TETRA00S0024533	6.m00388	TTHERM_00083670	16314	31.68	32.04	36.21	42.53	96.28	152.35	108.02	67.53	77.12	59.98	52.26	54.75	47.66	37.13	42.58	35.23	97.75	127.81	229.46	477.55
TETRA00S0025488	7.m00561	TTHERM_00107200	23112	183.29	175.16	171.46	334.76	337.07	291.4	253.51	229.71	286.63	269.55	278.58	706.03	181.9	79.31	85.72	84.51	118.08	101.34	81.7	67.57
TETRA00S0016115	3700.m00098	TTHERM_00149430	20702	3485.7	3834.8	4256.81	6317.35	4834.77	6355.1	5189.24	5832.97	5614.03	5604.86	5324.47	9447.84	3376.62	3783.26	2409.8	2984.48	3500.42	3794.02	4896.18	4622.6
TETRA00S0016830	3703.m00008	TTHERM_00347990	5211	193.19	175.98	156.79	234.73	180.43	232.99	227.7	205.37	183.46	196.36	255.53	285.59	911.55	369.83	218.19	274.88	304.28	332.09	304.56	292.24
TETRA00S0014138	3692.m00076	TTHERM_00295030	15613	184.07	164.4	150.88	280.11	154.86	157.35	106.95	101.61	102.06	117.9	78.81	151.19	184.35	158.72	100.86	182.87	132.02	114.04	100.03	91.2
TETRA00S0014480	3694.m00065	TTHERM_00279750	4816	9057.33	10751.4	10134.1	12407	11060.8	12943.3	12579.2	12262.6	12705.7	14257.4	18182.7	14326.8	7792.72	5394.1	5642.09	7376.23	10118.5	10249.1	10864.4	11940.2
TETRA00S0014967	3697.m00001	TTHERM_00188280	8578	1318.58	1281.07	1638.4	1392.23	1592.76	1871.51	1635.66	1773.42	1662.94	1484.46	1246.54	1942.5	2736.31	8178.24	3450.22	2451.31	1543.26	2366.72	3227.86	3192.66
TETRA00S0015639	3699.m00088	TTHERM_00126950	9358	2975.84	2856.85	2861.94	5703.09	3861.34	4865.28	4630.73	4692.16	4957.72	6011.56	3538.03	2628.21	2057.01	1795.39	1435.95	1656.13	1492.62	2045.58	2135.39	2435.71
		TTHERM_00149110	49110	6077.06	6264.35	5764.13	3657.93	3536.45	3227.65	3191.7	3784.38	3627.27	3720.77	2407.66	2773.32	5681.67	3266.52	2042.15	2502.07	2802.1	2938.39	2878.66	2598.35
		TTHERM_00245180	2414	1982.94	2081.38	2029.23	4369.87	2960.45	4102.48	4058.29	3317.01	3348.75	3167.65	1485.6	2441.07	2768.49	2129.34	1887.69	1148.59	1311.38	2391.99	2746.12	2753.98
Averages		For each stage		3773.71	3765.5	3779.49	5784.66	4614.1	5809.85	5626.94	5386.44	5567.19	5606.03	3566.68	3421.69	3068.01	3105.89	2671.3	2720.03	3095.62	3615.71	3687.49	3955.35
4131.08	For all rabs
