# Supplementary material for: Comprehensive Analysis Reveals Dynamic and Evolutionary Plasticity of Rab GTPases and Membrane Traffic in Tetrahymena thermophila
Source: PLoS Genet. 2010 Oct 14;6(10):e1001155. doi: 10.1371/journal.pgen.1001155 (PMC2954822; doi:10.1371/journal.pgen.1001155)
Supplement: Table S2 — Summary of all TtRabs based on the primary localization pattern, and also noting 2° (i.e., weaker) localization patterns. (0.02 MB XLS) [file pgen.1001155.s011.xls]

## Sheet: Sheet1
Table S2: Localization summary	Rab	TIGR ID	GenBank ID	Secondary localization
Parasomal sacs	TtRabD5	4816	TTHERM_00279750	oral apparatus
Endocytic vesicles	TtRab21	12168	TTHERM_00540100	cortex, contractile vacuole
	TtRab22A	16858	TTHERM_00711980	cilia
	TtRabD4	3985	TTHERM_00825210	cortical puncta
	TtRabD28	20020	TTHERM_00994240	contractile vacuole
Posterior (recycling?) endosomes	TtRab11A	20971	TTHERM_00316600	contractile vacuole, cell anterior
	TtRabD35	24892	TTHERM_00389960	anterior cortical cap
	TtRabD27	18681	TTHERM_00467790	cortical puncta
	TtRabD24	18012	TTHERM_01164080
Lysosomes/phagosomes	TtRab7	47081	TTHERM_00470810	phagosomes
Oral apparatus	TtRab11B	25160	TTHERM_00941540	anterior puncta
	TtRab4B	26961	TTHERM_01097960	1° meridians, posterior vesicles
	TtRabD34	23853	TTHERM_00664060
	TtRabD32	22521	TTHERM_00471070
	TtRabD17	12482	TTHERM_00225720	mobile puncta
All phagosomes	TtRab32	1184	TTHERM_00852850
Selected phagosomes	TtRabD26	18077	TTHERM_00723170
	TtRabD25	18061	TTHERM_00723010
	TtRabD13	8578	TTHERM_00188280
	TtRabD17	12482	TTHERM_00225720	mobile puncta
	TtRabD3	2414	TTHERM_00245180	puncta on cytoplasmic microtubules
	TtRabD15	10943	TTHERM_00671970
Cytoproct-localized phagosomes	TtRabD19	13178	TTHERM_00066880	1° meridians, oral apparatus
	TtRabD20	15613	TTHERM_00295030
	TtRabD30	20702	TTHERM_00149430	1° meridians
Cytoproct region	TtRab4A	11517	TTHERM_00001080	oral apparatus, 1° meridians
	TtRabD39	26486	TTHERM_00433430	nascent oral apparatus, 1° and 2° meridians
Contractile vacuole Rabs	TtRabD2	1808	TTHERM_01041920
	TtRabD10	7255	TTHERM_00727540	cytoplasmic microtubules
	TtRabD14	9358	TTHERM_00126950	near basal bodies, mobile puncta
ER-to-Golgi	TtRab1	20939	TTHERM_00316280
	TtRabD33	23112	TTHERM_00107200
Golgi	TtRab6C	10235	TTHERM_00079900
	TtRab6D	17436	TTHERM_01079210
	TtRab6B	18022	TTHERM_01164180
	TtRab6A	18678	TTHERM_00467760
	TtRabD38	26464	TTHERM_00431230
Dense core granule docking	TtRabD41	49110	TTHERM_00149110
Basal bodies	TtRabD23	16857	TTHERM_00711970
Cortical cytoskeleton	TtRabD36	25557	TTHERM_00784530	mobile puncta
	TtRabD40	30048	TTHERM_01129680	cytoplasmic puncta
	TtRab31	21422	TTHERM_00794230
Plasma membrane vicinity	TtRabD18	13129	TTHERM_00059450	cytoplasmic cortical puncta
	TtRabD29	20594	TTHERM_01099240
Nuclear envelope	TtRabD31	21874	TTHERM_00726080	cortical puncta
Indeterminate structures	TtRabD6	5815	TTHERM_00579220	dynamic cortical tubules
	TtRabD7	6077	TTHERM_00338360
	TtRabD9	7104	TTHERM_00419740	anterior puncta
	TtRabD11	7885	TTHERM_00557870	cortical tubulovesicular structures
	TtRabD21	16313	TTHERM_00083660
	TtRabD12	7948	TTHERM_00558520
	TtRabD16	12036	TTHERM_00024230
	TtRabD1	1053	TTHERM_00670290
Not cloned	TtRab11C	5211	TTHERM_00347990
	TtRabD8	6730	TTHERM_00194460
	TtRabD22	16314	TTHERM_00083670
	TtRabD37	26022	TTHERM_00290900
