# Supplementary material for: Comprehensive Analysis Reveals Dynamic and Evolutionary Plasticity of Rab GTPases and Membrane Traffic in Tetrahymena thermophila
Source: PLoS Genet. 2010 Oct 14;6(10):e1001155. doi: 10.1371/journal.pgen.1001155 (PMC2954822; doi:10.1371/journal.pgen.1001155)
Supplement: Table S3 — Forward and reverse primers used to amplify each of the Rab genes. (0.03 MB XLS) [file pgen.1001155.s012.xls]

## Sheet: Sheet1
Table S3
Rab	Primer name	Sequence
TtRabD1	rab1053f	caccATGGTCTTAAATGCTTTATTCAAAATTGGTTTAAGATTCATCAG
	rab1053r	TCAGCAACAGTTTTTCTTTTTTTTGTTACCATTATTATTATTCTTG
TtRab32	rab1184f	caccatgagtgacaacgtatttat
	rab1184r	TCAACAGCAACCTCCT
TtRabD2	rab1808f.2	caccatgaacggcggcgctagtgac
	rab1808r.2	TCAACAACAGCCACCATTGTTGTTGTTTTATTTGTTTTTATTGG
TtRabD3	rab2414f	caccatgagctattcatatttgtttaaatatattattatagg
	rab2414r	TCAGCAACATTCTTTTTTAGTTTTTTTTGTATC
TtRabD4	rab3985f	caccatgattaaagattacgaccatttattc
	rab3985r	TCAACAGCAACCCTTATCTTG
TtRabD5	rab4816f	caccatgtaaaataaacaagattacgatac
	rab4816r	tcaacaacattttccatcttttc
TtRab11C	rab5211f2	caccATGTTTGGAATAGACAAAATTCTAACTGAGCAGAG
	rab5211r	TCAACAACAAGATTTTTTATTATCCTCTGATTCTTATTTTTAATC
TtRabD6	rab5815f	caccATGAATTAGTACGACTATTTATTTAAG
	rab5815r	TCAACAACTGCAATTTTATCCTTTTTTG
TtRabD7	6077f	caccatgaataattaaaatattggttttttg
	6077r	tcaacaacatcctttttttttgggtttttc
TtRabD9	rab7104f	caccatgtctctttaacaagattacg
	rab7104r	TCAGCAGCATTATGCTG
TtRabD10	rab7255.f	caccATGAATAAACCAAATTTAAGGC
	rab7255.r	TCAGCATTGACAGTTACTAA
TtRabD11	rab7885f	caccatgaatcaatatgattatctgtttaaatttattatg
	rab7885r	TCAGCATTGACAATAAGATTACTATTC
TtRabD12	rab7948f	caccatgttgaaacttgttcttgttggtgattaaaaag
	rab7948r	tcagcttgaatagcaaaactaactttaagtgcttg
TtRabD13	rab8578f	caccATGAATAAAAGCATTTCATTAAC
	rab8578r	TCATTTACAACAACCAGAAG
TtRabD14	rab9358f	caccatgtaaagaccaaaagatacc
	rab9358r	TCAACAGCATGTTCTTCC
TtRab6C	rab10235f	caccATGCAAAACACTACTACAGGAC
	rab10235r	tcaacaacatcctccttttttc
TtRabD15	rab10943f	caccATGTAGCCAAGCGATTT
	rab10943r	TCAGCAGCAACTATTTTTTG
TtRab4A	rab11517f2	caccatgtaggatttttaccctaaaaagaaggaagaataggttg
	rab11517r2	tcaacaattgcattttgtaggtttatcaatatcaaattaatc
TtRabD16	rab12036f	caccatgagtaaggtagcaaatagcaatg
	rab12036r	TCAACAATAGTAATTATAAGCACCCTTAAAAAAATTTAG
TtRab21	rab12168f	caccatgagcaaaggtacaatgaataaaatag
	rab12168r	TCAACAGCAAGAGTCCTTC
TtRabD17	rab12482f	caccATGTAAAGTAAATAAGACTATGATACATTAATTAAG
	rab12482r	TCAGCAACATTTTGCATCTTTTTC
TtRabD18	rab13129f	caccATGCAAAGCGATAATATAGAAGTAATTGAGTATCCATTTTAAG
	rab13129r	TCA TTC ATT TAA GCA ACA TTT ACA ATG AGC CTC TG
TtRabD19	rab13178f	caccATGCACTAGAAAGAATCAAAAAAAG
	rab13178r	TCATGAACAGCAGCTTTCTG
TtRabD20	rab15613f	caccATGAAGTCTTAGACTAAAAAAGTTAAAC
	rab15613r	TCATTCACAACATTTTTTATCTTTTTCTTTATTC
TtRabD21	rab16313f	caccATGAGTTTGAATAAGGAACATTAGGAAATTTGTTTTAAG
	rab16313r	TCAACAACAATTTTTTTTAGTTTCTCCATTTTCTTATTTTTTC
TtRabD22	rab16314f	caccATGAGTTAGAATAAGGATGATTAGC
	rab16314r	TCAACAACAATTTTTTTTAGTTTCTC
TtRabD23	rab16857f	caccatggggtcaaatcttaacacctaac
	rab16857r	TCAGCAACAGGATGGTTTTTTTTATTC -
TtRab22A	rab16858f	caccatgtacgcagaagaaattaaagttgtcatattag
	rab16858r	TCAACAGGGGCAAGATCCTTG
TtRab6D	rab17436f	caccatgcaagattaaagcataacaaaataag
	rab17436r	tcaacattaacactatttgtcttaagtttac
TtRabD24	rab18012f	caccatggatcaagaagacaaagaaattaaatttag
	rab18012r	TCAAAATATGTTGCATCCACTTGATG
TtRab6B	rab18022f	caccatgacttctaatttctcgaatacatc
	rab18022r	tcagcagcattttccagaaccacctgtattac
TtRabD25	rab18061f	caccatgaacaatcattagtctagttcatctaac
	rab18061r	tcaacttgagcagcatccctcttttttttactg
TtRabD26	rab18077f	caccATGGCAGCATTATAAAAAAAGC
	rab18077r	TCAGCAACACCCATCATT
TtRab6A	rab18678f	caccatgaactcagaaacaaaaggatcaatagc
	rab18678r	TCAACAGCAGCCGCCTTATTTTTTTTC
TtRabD27	rab18681f	caccatgagttacgcctatctttttaagtatattatc
	rqb18681r	TCAACAACAGCCATTAGATG
TtRabD28	rab20020f	caccatgatagattttccctaagattatgattac
	rab20020r	tcaaaccattcctccagttc
TtRabD29	rab20594f	CACCATGGAAGAACCCACTCCTTC
	rab20594r	TCAGCATTTGCAACCACTTTC
TtRabD30	rab20702f	caccATGAAGGTCAAAGATTAAATGTTTAAG
	rab20702r	TCATAAGAATAAATAAAAATTTTCAACCAC
TtRab1	rab20939f	caccatgagcttacaataagactacg
	rab20939r	gacggctgctgctga
TtRab11A	rab20971f2	caccatgacaagaaatgattaggatcatgactatatttttaaaatag
	rab20971r2	tcaacaacactaatcattactctgttaattatctttattattag
TtRab31	rab21422f	caccatgtcaaaagcaagagatatcaag
	rab21422r	TCAACAATTGCAGCCTCCTC
TtRabD31	rab21874f	caccatggtgtgcgaatatattctg
	rab21874r	TCAGCAACATGAAGACTTATTTTAATC
TtRabD32	rab22521f	caccATGGCTTCGTTATCGTTAAAAGAAAC
	rab22521r	TCATTCACAACATGCTCTTTTCTTTTTAATATTTTTC
TtRabD33	rab23112f	caccatgaacatcgcgttactg
	rab23112r	TCAGCATTTGCAATTATTTGC
TtRabD34	rab23853f	caccatgtaaaaagaaaatagtggg
	rab23853r	TCAACAGCAGCCTTTC
TtRabD35	rab24892f	caccATGTACAAAATTGTTTTAGTTGGGGATG
	rab24892r	TCAACCACAACTGCAGAGTG
TtRab11B	rab25160f	caccatggcatcaaagaacgaagac
	rab25160r	TCAACAACATTTTTTTTCTTTTTCTGCTTAG
TtRabD36	25557f	caccatgaataacacaccatattaggaacaaag
	25557r	tcaacagcatccttcactgctactcttttattc
TtRabD37	26022f	caccatggcatcgagaagagataataaaattc
	26022r	tcagcatgaacagctgctatcttctttag
TtRabD38	rab26464f	caccATGAGTCATATTTAAATGAATTAAAATG
	rab26464r	TCAAAAACAAGATTTAAATTTCTAC
TtRabD39	rab26486f	caccatggcaaatagagaatacg
	rab26486r	TCAAACTTGGCAACATC
TtRab4B	rab26961f	caccatggataaggaaaagtcatatgatc
	rab26961r	TCAGCAAGAACACATATTTTAATTTTATTC
TtRabD40	30048f	caccatgcttatcaaaaaagctaccaaaagcg
	30048r	tcaacagcaatcatctccctaattcttttag
TtRab7	rab47081f	caccATGAGCACAAATAAAAGAAAGCAACTCTACAAG
	rab47081r	TCAACAAGGGCAGTCATCCTTTTTTTC
TtRabD41	49110gfor	caccATG GAA AAG GAC ACT ATT GCC ACT TAT AAA AGT AAT ATT TTC
	49110grev	tcagcaagcacaatcatcattttgtctttaagtac
